# Supplementary material for: Association of the Magnitude of Anti-SARS-CoV-2 Vaccine Side Effects with Sex, Allergy History, Chronic Diseases, Medication Intake, and SARS-CoV-2 Infection
Source: Vaccines (Basel). 2024 Jan 20;12(1):104. doi: 10.3390/vaccines12010104 (PMC10820381; doi:10.3390/vaccines12010104)
Supplement: Supplementary file 1 [file vaccines-12-00104-s001.zip]

Archive with 1 entries (1 files):
- vaccines-2830908-supplementary.pdf
